# Supplementary material for: Changes in Metal-Chelating Metabolites Induced by Drought and a Root Microbiome in Wheat
Source: Plants (Basel). 2023 Mar 7;12(6):1209. doi: 10.3390/plants12061209 (PMC10055107; doi:10.3390/plants12061209)
Supplement: Supplementary file 1 [file plants-12-01209-s001.zip]

Archive with 1 entries (1 files):
- plants-2176607-supplementary.pdf
